# Supplementary material for: Correlation between Antimicrobial Resistance and the Hospital-Wide Diverse Use of Broad-Spectrum Antibiotics by the Antimicrobial Stewardship Program in Japan
Source: Pharmaceutics. 2023 Feb 3;15(2):518. doi: 10.3390/pharmaceutics15020518 (PMC9964530; doi:10.3390/pharmaceutics15020518)
Supplement: Supplementary file 1 [file pharmaceutics-15-00518-s001.zip]

Archive with 1 entries (1 files):
- pharmaceutics-2088965-supplementary.pdf
